# Supplementary material for: Assessing cardiovascular parameters and risk factors in physical therapy practice: findings from a cross-sectional national survey and implication for clinical practice
Source: BMC Musculoskelet Disord. 2022 Aug 4;23:749. doi: 10.1186/s12891-022-05696-w (PMC9351255; doi:10.1186/s12891-022-05696-w)
Supplement: Supplementary file 6 — Additional file 6. Raw dataset. [file 12891_2022_5696_MOESM6_ESM.xlsx]

## Sheet: Final_Complete
ID	What is your highest earned degree? (BSc=1, MSc=2)	Did you earn an IFOMPT OMPT specialization? (no=2, yes=1)	How many years have you been practicing as a licensed physical therapist? (0-5=1, 6-10=2, 11-15=3, 16-20=4, 20+=5)	What main physical therapy access regimen do you practice in? - Direct access	What physical therapy setting(s) do you currently practice in? - Hospital (secondary care line)	What physical therapy setting(s) do you currently practice in? - Education	What physical therapy setting(s) do you currently practice in? - Research	What physical therapy setting(s) do you currently practice in? - Research	What main physical therapy access regimen do you practice in? - Private practice	Are you familiar with guidelines relevant to cardiovascular parameters assessment? (yes=1, No=2)	If yes, which international guidelines are you familiar with* - NICE	If yes, which international guidelines are you familiar with* - American Heart Association	If yes, which international guidelines are you familiar with* - Italian Society of Hypertension	If yes, which international guidelines are you familiar with* - European Society of Cardiology and European Society of Hypertension	Do you consider cardiovascular parameters assessment in your practice? (yes=1, no=2)	If not, why you don't evaluate the cardiovascular parameters? (Not relevant for my practice= 1, Outside the physical therapy's scope = 2, Work in secondary care referral pathway = 3)	If yes, what cardiovascular parameter do you evaluate? * - Heart rate	If yes, what cardiovascular parameter do you evaluate? * - Blood pressure	If yes, what cardiovascular parameter do you evaluate? * - Oxygen saturation	If yes, what cardiovascular parameter do you evaluate? * - None	If yes, what are the most relevant risk factors? 1 (1=smoke, 2=obesity, 3=level of fitness, 4=diet, 5=Diabetes, 6=sleep apnea, 7=old age, 8=Chronic kidney disease, 9=Cholesterol, 10=familiarity, 11=stress, 12=Socioeconomic level, 13=gender)	If yes, what are the most relevant risk factors? 2 (1=smoke, 2=obesity, 3=level of fitness, 4=diet, 5=Diabetes, 6=sleep apnea, 7=old age, 8=Chronic kidney disease, 9=Cholesterol, 10=familiarity, 11=stress, 12=Socioeconomic level, 13=gender)	If yes, what are the most relevant risk factors? 3 (1=smoke, 2=obesity, 3=level of fitness, 4=diet, 5=Diabetes, 6=sleep apnea, 7=old age, 8=Chronic kidney disease, 9=Cholesterol, 10=familiarity, 11=stress, 12=Socioeconomic level, 13=gender)	If yes, what are the most relevant risk factors? 4 (1=smoke, 2=obesity, 3=level of fitness, 4=diet, 5=Diabetes, 6=sleep apnea, 7=old age, 8=Chronic kidney disease, 9=Cholesterol, 10=familiarity, 11=stress, 12=Socioeconomic level, 13=gender)	If yes, what are the most relevant risk factors? 5 (1=smoke, 2=obesity, 3=level of fitness, 4=diet, 5=Diabetes, 6=sleep apnea, 7=old age, 8=Chronic kidney disease, 9=Cholesterol, 10=familiarity, 11=stress, 12=Socioeconomic level, 13=gender)	Which are the normal, elevated, and high blood pressure ranges (SBP: systolic blood pressure; DBP: diastolic blood pressure) defined in the most recent guidelines? - Normal (<130/<85) (correct=1, wrong=2)	Which are the normal, elevated, and high blood pressure ranges (SBP: systolic blood pressure; DBP: diastolic blood pressure) defined in the most recent guidelines? - High Blood pressure (130-139/85-89) (correct=1, wrong=2)	Which are the normal, elevated, and high blood pressure ranges (SBP: systolic blood pressure; DBP: diastolic blood pressure) defined in the most recent guidelines? - Hypertension (>140/>90) (correct=1, wrong=2)	Which are the normative values of the heart rate defined in the most recent guidelines? Normal (60-100 bpm) (correct=1, wrong=2)	Which are the normative values of the heart rate defined in the most recent guidelines? Tachycardia (>100 bpm) (correct=1, wrong=2)	Which are the normative values of the heart rate defined in the most recent guidelines? Bradycardia (<60 bpm) (correct=1, wrong=2)	Have you ever received an adequate training, or have you ever done any specific courses on the measurement of the cardiovascular parameters? (yes=1, no=2)	If yes, where did you learn these notions? * - WORKPLACE	If yes, where did you learn these notions? * - Continuing Professional Development courses	If yes, where did you learn these notions? * - During the Bachelor	If yes, where did you learn these notions? * - During the Master	If yes, where did you learn these notions? * - Interaction with other healthcare professionals	If yes, where did you learn these notions? * - Personal readings (scientific books or literature)	If yes, where did you learn these notions? * - Social media and Podcast	How relevant is cardiovascular parameters assessment in your practice? (Likert 0-10)	Do you measure blood pressure and/or heart rate in your practice? (yes=1, no=2)	Q24.If No, why? * - outside physical therapy scope of practice	If No, why? * - requires too much time	If No, why? * - Working in a secondary care referral pathway (patients previously evaluated by a physician)	If No, why? * - not trained adequately	Quantify your ability in conducting a blood pressure assessment (not confident = 1, Insicure=2, quite sure=3, sure= 4)	Quantify your confidence in interpreting the findings within your blood pressure assessment (not confident = 1, Insicure=2, quite sure=3, sure= 4)	Quantify your confidence in managing the findings within your blood pressure assessment(not confident = 1, Insicure=2, quite sure=3, sure= 4)	Quantify your ability in conducting a heart rate assessment (not confident = 1, Insicure=2, quite sure=3, sure= 4)
2	2	2	1	1	2				1	1	1		3		1		1				1	2	3	10	4	1	1	2	1	1	2	1			3			6		8	1					2	2	2	3
3	2	1	2	1					1	2					1		1				10	1	3	9	11	1	1	1	1	2	2	2								8	2		2			2	2	3	3
4	1	2	2	1	2				1	2					1		1	2			1	5	9	2	3	2	1	1	2	1	2	2								10	2	1				3	3	3	3
5	2	1	3		2				1	2					1		1	2	3		1	2	4	9	3	1	2	2	1	1	2	2								7	1					3	3	2	4
6	2	1	1	1					1	2					2	1										1	2	1	1	2	2	2								6	2	1				2	2	3	2
7	2	1	4	1		3			1	2					1			2			10	9	2	1	4	1	2	2	1	2	2	2								8	2					3	3	2	3
8	2	1	2	1					1	2					1		1	2			1	4	10	3	2	1	2	2	2	2	2	2								7	1					2	3	3	3
9	2	1	1	1					2	1			3	4	1		1	2			10	2	1	9	5	1	1	2	1	2	2	2								10	2	1				2	2	2	3
10	1	2	1	1					1	2					1			2			1	2	7	11	4	1	2	2	1	2	2	2								10	2	1			4	2	2	1	2
11	1	1	3						1	1		2			1		1				2	7	1	5	6	1	2	2	1	1	1	2								8	1					2	2	3	3
13	2	1	2	1					1	2					1					4	2	10	4	1	5	1	2	2	1	2	2	2								5	2	1				3	3	2	3
14	1	2	1	1					1	2					1		1		3		1	4	3	11	2	1	2	2	1	1	2	1	1	2	3		5			7	1					3	3	3	4
15	1	1	1	1					1	1	1	2			1		1	2	3		9	2	4	5	1	1	1	1	1	1	1	1			3					8	1					3	3	3	3
16	1	2	2						2	1		2		4	1		1	2	3		1	5	11	2	3	2	2	1	1	1	1	1	1	2	3		5	6		10	1					3	3	3	4
18	1	2	3	1					2	2					1		1	2	3		2	4	5	3	7	1	2	2	1	1	2	1			3					10	1					4	3	3	4
19	2	1	3	1	2				2	1		2			1		1	2			1	4	9	5	8	1	1	1	1	2	2	2								7	2			3		4	3	3	4
20	1	2	2	1					1	2					1		1	2	3		1	3	2	10	5	1	2	2	1	2	2	1			3			6		10	1					3	3	3	4
21	1	1	1	1	2				1	2					2	1										1	2	2	1	2	2	2								4	2	1			4	2	3	2	3
22	2	1	1	1	2				1	2					1		1	2			5	2	4	1	10	1	2	2	1	1	2	2								8	2	1	2		4	2	3	3	3
23	1	2	1	1					1	2					1		1	2			1	4	2	9	10	1	2	2	2	1	1	1			3					5	2	1	2			2	2	3	3
24	2	1	4	1	2	3	4	4	2	2					2	1										2	2	2	2	2	2	2								4	1					2	1	1	3
25	2	1	2		2				1	1	1	2	3	4	1		1	2	3		4	1	3	9	2	1	2	2	2	1	2	1		2		4		6		2	1					4	4	4	4
26	1	2	3	1	2				2	2					1		1	2	3		2	11	6	3	5	1	2	1	1	2	2	2								7	2	1	2	3		3	2	2	2
27	1	2	3	1					1	1				4	1		1	2			2	9	11	10	1	1	2	2	1	2	2	2								10	1					3	3	3	4
28	1	1	1						1	2					1		1				11	1	2	6	4	1	2	2	2	2	2	2								8	1					2	2	2	3
29	1	2	1						2	1		2		4	1		1	2			3	11	1	5		2	1	1	1	1	2	1		2	3			6	7	8	1					4	4	4	4
30	2	1	2	1					1	1		2		4	1		1	2	3		7	2	9	3	10	1	1	2	1	2	2	1				4				5	1					4	3	3	4
31	1	2	5	1					1	2					2	1										1	1	2	1	2	1	2								7	2	1	2			3	2	2	3
32	2	1	1	1					1	1	1	2			1		1		3		2	7	3	1	9	2	1	2	2	2	1	1				4				8	2	1		3		3	3	3	3
33	1	2	3						2	2					1		1	2			1	2	6	4	9	2	2	2	2	2	2	2								4	2	1				3	3	2	3
34	2	2	5						2	1				4	1		1	2	3		1	2	9	5	10	2	2	2	1	1	1	1	1	2	3					8	1					4	4	4	4
36	2	2	5	1					2	1			3		2	1										2	2	2	2	2	2	2								5	2			3		3	3	3	3
37	1	2	1	1					1	2					1		1	2	3		3	1	4	11	2	1	2	2	2	2	2	2								8	2					4	3	2	4
38	1	2	5	1					1	2					1		1	2	3		1	5	9	10	11	2	2	2	1	2	2	2								8	2			3		4	4	3	3
39	2	1	3		2				1	2					1		1	2			1	3	5	2	8	1	1	1	1	2	2	2								3	2	1				3	3	3	3
40	1	2	4						1	2					1		1	2	3		8	9	1	5	2	1	1	2	1	2	2	1			3					8	1					3	3	3	2
42	2	2	5						2	2					1		1	2								1	2	2	2	2	2	2								7	2	1				2	2	2	2
43	2	1	3						2	2					1		1	2			1	5	2	3	8	1	2	2	1	2	2	1			3		5			7	2	1		3		3	3	3	3
44		2	1	1	2	3			1	2					1		1	2			10	3	2	5	1	1	2	2	1	2	2	2								10	1					3	3	3	4
45	2	1	1	1					1	2					2	2										2	1	2	2	2	2	1			3				7	5	1					3	3	3	4
46	2	1	3		2				2	2					1			2			11	1	10	3	9	1	2	2	2	2	2	2								7	2			3		3	2	1	3
47	1	2	2						2	2					1		1	2	3		1	9	5	3	2	1	2	1	1	1	1	2								8	1					4	4	3	3
48	2	1	5	1					2	2					1		1				5	2	8	3	1	1	2	2	1	2	2	2								7	1					3	3	3	4
49	2	1	1	1	2				1	2					1		1	2			5	2	7	10	1	1	2	2	1	1	2	1			3					8	1					3	3	3	3
50	1	2	2	1					2	1		2			1		1	2	3		1	5	9	10	3	1	2	2	1	2	2	1	1				5	6		7	1					4	4	3	4
51	2	1	3						2	2					1		1	2			1	2	3	4	5	1	1	1	1	2	1	2								7	2			3		3	4	3	4
52	2	1	2	1		3			2	2					1		1	2			5	9	1	2	11	1	2	2	1	2	1	1	1		3		5			8	1					3	2	2	3
53	2	1	2	1					1	2					1		1		3		1	2	5	10	3	2	2	1	1	1	1	2								5	2	1				3	3	3	4
54	2	1	4	1	2				2	2					2	1										2	2	2	1	2	2	2								8	2				4	3	2	2	2
55	2	1	2	1					2	2					1			2			4	1	5	2	9	1	2	2	1	1	2	2								8	2				4	4	2	1	3
56	2	1	3	1	2				1	2					1						1	2	5	4	9	1	1	2	1	1	2	1			3					7	2					3	4	2	4
57	2	1	2	1	2				2	1	1				1		1	2	3		1	9	5	4	2	1	2	2	1	2	1	2								10	1					4	4	4	3
58	2	2	2	1	2	3			1	1	1				1		1	2	3		1	9	5	2	10	2	2	2	1	1	2	1			3					8	1					3	3	2	3
59	1	2	3	1			4	4	1	2					1		1	2	3		2	1	4	12	11	2	2	2	1	2	2	1	1	2	3					7	1					4	3	3	3
60	1	2	1	1	2				1	2					2	1										2	2	2	1	2	2	2								5	2			3		3	2	2	3
61	2	1	4	1	2				2	2					1			2			1	10	2	11	4	2	1	1	1	2	1	2								4	2	1				3	3	3	3
62	1	2	1	1	2				1	2					1			2			2	1	7	5	10	1	2	2	1	2	2	2								5	2	1				3	2	2	2
63	1	2	4	1	2				1	2					1		1		3		1	2	5	9	11	1	1	2	1	1	1	2								9	1					2	2	2	2
64	2	1	5	1					1	2					1		1	2			9	2	7	1	4	2	2	2	2	2	2	2								2	2			3		3	3	3	3
65	1	2	5			3			1	2					1		1	2	3							1	2	2	2	1	1	2								8	1					4	3	3	3
66	2	1	4						2	2					1		1	2	3		10	1	9	2	3	2	2	2	2	2	2	2								10	1					3	3	4	4
67	2	1	3		2				2	2					1		1	2	3		1	11	2	4	12	1	2	2	1	2	2	2								9	1					4	3	3	4
68	1	2	5	1					2	2					1		1	2	3		1	4	3	9	6	2	2	2	2	2	2	2								9	2			3		3	3	3	3
69	1	1	1		2				1	2					1			2			1	10	5	2	3	1	2	2	1	1	2	2								10	1					2	2	2	2
70	1	2	3	1					2	2					1		1	2	3		2	7	8	1	6	1	2	2	1	2	2	1			3					7	1					4	3	3	3
71	2	1	3	1					1	2					1		1	2	3		10	1	9	2	4	1	2	2	2	2	2	2								8	1					4	3	3	4
72	2	1	2	1					1	2					1		1	2			1	4	3	2	9	1	2	2	1	2	2	1		2						8	2	1				3	3	3	3
73	2	1	1	1	2				1	2					1		1	2	3		1	4	3	2	7	2	1	2	1	2	1	2								3	2	1			4	2	2	2	2
74	1	2	2	1	2				1	2					1		1	2	3		4	1	3	2	10	1	2	2	1	1	1	2								1	2	1			4	2	3	2	3
75	1	2	2	1	2				1	2					1			2	3		1	2	5	9	3	2	2	2	2	2	2	2								8	2	1		3		2	3	2	4
76	1	2	2	1					1	1		2			1		1	2	3		1	2	9		4	1	2	2	1	1	1	1			3					10	1					3	3	3	3
77	2	1	2	1	2				1	2					1			2			1	4	3	9	10	2	2	2	1	1	2	1	1	2	3					7	2	1		3		4	4	4	4
78	1	2	5		2				1	2					2	1										2	2	2	2	2	2	2								5						4	2	2	4
79	1	2	1	1					2	2					1			2			1	3	4	9	2	2	2	2	2	2	2	2								7	2	1			4	2	1	2	2
80	1	2	3	1	2				2	2					2	3										2	2	2	2	2	2	2								5	2	1	2	3	4	3	2	2	3
81	2	1	1	1	2				2	2					1			2			10	2	3	1	4	1	2	2	1	2	1	2								3	2	1				3	3	2	4
82	2	2	2	1	2				1	1	1	2			2	1										2	2	2	1	2	2	1	1	2	3	4				10	1					4	4	4	4
83	1	2	2	1					1	2			3		1		1	2	3		1	4	2	10	9	1	2	2	2	2	2	2								8	1					3	3	3	3
84	2	1	1	1	2				1	1	1	2			1		1	2	3		1	3	4	2	11	2	2	2	1	1	2	2								8	1					3	3	3	3
85	1	2	3	1	2				2	2					2	1										2	2	2	1	2	2	1			3		5	6		5	2	1		3	4	2	2	2	3
86	1	2	5		2				1	2					1		1	2			4	1	3	2	5	1	1	2	1	2	2	2								7	1					3	3	3	4
87	1	2	2	1					2	2					1		1		3		9	5	1	2	3	2	2	2	1	2	2	2								5	1					3	3	3	3
88	1	2	3	1					1	2					2	1										2	2	2	1	2	2	2								5	2	1				3	3	3	3
89	2	2	5	1	2				1	2					1		1	2	3		1	2	5	6	7	1	2	2	1	2	1	1							7	10	1					4	4	3	4
90	2	1	1			3	4	4	1	2					1			2	3		1	5	2	9	10	1	2	2	2	2	2	2								7	2	1		3	4	3	3	3	2
91	1	2	5	1					2	1	1				2	1										1	2	2	1	2	2	2								7						2	3	3	3
92	1	2	4	1					1	2					1			2			4	9	3	1	11	2	2	2	1	2	2	1		2	3					6	2	1		3		3	2	2	3
93	2	2	2						1	2					1		1	2	3		1	5	2	13	4	2	2	2	2	2	2	2								6	1					2	1	1	3
94	1	2	4	1					2	1	1	2			1		1	2	3		5	9	2	10	1	2	2	2	2	2	2	2								10	1					4	4	4	4
95	2	1	3	1					1	1				4	1		1	2			1	2	10	11	4	2	1	2	1	1	2	1	1	2	3		5			8	1					4	4	4	4
96	1	1	3	1					2	1		2			2	1										1	2	2	2	1	2	1	1		3		5			6	2	1				4	4		4
97	1	2	1		2				1	2					2	3										2	1	1	1	2	2	2								4	1					3	3	3	3
98	1	2	5				4	4	2	2					1		1	2	3		7	2	4	11	6	1	2	2	1	2	1	2								4	2			3		2	2	2	2
99	2	2	4		2				2	2					2	1										1	1	2	1	2	2	2								8	2					3	3	3	3
100	1	2	2	1					2	2					1		1	2	3		10	4	3	9	5	2	2	2	2	2	2	2								8	1					4	3	3	4
101	1	2	2	1					1	1	1				1		1	2			9	1	10	3	5	1	2	2	1	2	2	2								7	2	1	2			2	2	2	2
102	1	2	2	1					2	2					1			2			4	3	10	5	11	2	2	2	1	2	2	2								7	2	1		3		3	3	3	2
103	2	1	3	1					1	2					2	3										1	2	2	1	2	2	2								3	2		2			4	3	3	3
104	1	2	2		2		4	4	1	2					1					4	4	1	3	10	2	2	2	2	1	2	2	1			3		5			6	2	1				3	2	2	2
105	2	2	5		2				1	1	1	2	3	4	1		1	2	3		4	5	3	9	2	1	2	2	2	2	2	1		2	3			6		10	1					3	3	3	3
106	2	1	2	1					1	2					1		1	2	3		3	4	5	10	9	1	2	2	1	2	2	2								6	1					3	3	2	3
107	2	1	2	1					1	2					1		1	2	3		10	1	11	5	3	1	1	2	1	1	2	1				4	5		7	8	1					3	3	4	4
108	1	2	2		2				2	2					1		1	2			1	2	3	9	4	2	2	2	2	2	2	2								3	2	1	2		4	2	2		2
109	1	2	2	1	2					2					1		1		3		4	2	1	10	5	1	2	1	1	1	1	1			3		5			7	2	1		3		3	3	3	3
110	2	2	1	1	2				2	2					2	1										2	2	2	2	2	2	1			3					7	2	1			4	3	3	3	3
111	2	2	5	1					2	2					1			2			4	9	3	2	5	2	2	2	1	2	2	2								6	2	1		3		3	3	3	3
112	2	1	3						1	2					2	1										1	1	2	1	1	2	2								5	2	1		3	4	2	1	1	2
113	2	2	3						2	2					1			2			2	4	9	11	10	1	2	2	1	2	2	2								8	2			3		2	2	2	2
115	1	2	5	1	2				2	1	1	2			1		1	2	3		9	5	2	1	8	1	2	2	1	2	1	2								10	1					4	4	3	3
116	2	1	2	1	2				2	1	1	2	3		1		1	2	3		5	8	10	1	2	1	2	2	1	1	2	1			3		5	6	7	10	1					3	3	3	4
117	2	1	2	1	2				1	2					1		1	2	3		1	10	3	2	11	1	2	1	1	1	2	2								10	1					3	2	2	3
118	1	2	1		2				2	2					2	3					4	3	9	1	5	2	1	2	1	1	1	2								8	2	1				3	2	2	3
119	1	2	3	1					2	2					1		1	2	3		4	2	8	9	5	2	2	2	2	2	2	2								8	1					3	2	3	3
120	2	1	2		2				1	1		2			2	2										1	2	2	1	2	2	2								7	2	1	2		4	2	3	2	2
121	1	2	1	1					2	2					2	1										1	2	2	1	2	2	2								10	2	1			4	4	2	2	2
122	2	1	2						1	2					1		1	2	3		1	2	5	10	3	1	2	2	1	2	2	2								10	1					2	2	2	2
123	2	1	3	1	2				2	1			3		1		1	2	3		4	1	2	11	9	2	1	2	1	2	2	2								0	1					4	4	4	4
124	2	2	2	1	2				1	2					1		1	2	3		5	8	2	6	11	2	2	2	1	2	2	1			3	4	5			7	1					3	3	3	3
125	1	1	2	1					1	2					1		1	2	3		1	3	4	11	10	2	1	1	1	2	2	2								8	1					4	3	3	4
126	1	2	1	1		3			2	2					2	2										1	1	1	1	2	2	1			3					2	2	1				3	3	2	3
127	1	1	4						2	2					1		1	2								2	2	1	2	1	1	1	1	2	3	4	5	6		8	1					3	3	3	3
128	1	2	4	1	2				2	1		2			1		1	2	3		1	4	9	5	3	2	2	2	1	2	2	1	1	2						10	1					3	3	3	3
129	1	2	2		2				2	2					1			2			2	9	5	1	11	1	2	2	1	2	2	1	1		3		5			4	2	1				4	3	3	3
130	2	1	4	1	2				1	2					1		1	2	3		5	9	2	1	4	1	2	2	1	2	2	2								9	2	1				3	3	3	2
131	1	1	4	1					1	2					1		1	2			1	2	9	11	4	1	1	2	1	2	1	2								7	1					3	3	3	4
132	2	1	1						1	2					1		1		3		12	2	1	4	3	1	2	2	1	2	2	1	1	2			5		7	7	2			3		3	3	2	4
133	1	2	4	1					2	1	1	2		4	1		1	2	3		1	2	5	11	9	1	1	2	1	2	2	2								10	1					3	3	3	3
134	2	1	2		2				1	1		2			1		1	2	3		10	13	1	3	2	1	2	2	1	2	2	2								8	1					3	3	3	3
135	1	2	4		2				2	2					1		1	2	3		1	2	4	5	8	1	2	2	1	1	2	1			3					8	1					3	3	3	4
136	1	1	2	1	2				1	1		2		4	1		1	2	3		8	5	2	9	6	2	2	2	1	2	1	1		2	3		5			7	1								4
137	1	2	2	1					2	2					1		1	2	3		10	2	7	3	1	1	2	2	1	2	1	2								7	1					3	3	2	3
138	1	1	5	1					1	2					1			2			1	9	6	7	5	1	2	2	1	2	1	2								5	2	1		3	4	4	3	3	2
139	2	1	5		2				2	2					1		1	2			5	2	7	1	9	1	2	2	1	2	2	2								10	2	1		3		4	3	2	4
140	1	2	4	1					1	1					1		1	2	3							2	2	2	2	2	2	2								5	2			3		3	2	2	3
141	1	2	4		2				1	2					1			2			10	7	5	2	3	1	2	2	1	2	2	2								7	2			3		3	3	3
142	1	2	5		2				2	2					1		1	2	3		9	3	10	4	1	1	2	2	2	2	2	2								7	1					2	3	3	3
143	2	1	2						2	2					1		1	2	3		13		7	11		1	2	2	1	1	2	2								9	1					4	4	4	4
144	1	1	2	1					2	1			3		1		1	2	3		9	1	4	2	5	1	2	2	1	2	2	1			3					10	1					4	4	4	3
145	1	2	2	1					1	2					2	1										1	2	2	1	2	2	2								2	2	1				3	3	3	2
146	1	2	4		2				2	2					1		1	2			1	2	10	9	5	2	2	2	1	2	2	2								9	1					4	3	3	4
147	1	2	5						2	2					1						9	1	2	10	4	1	2	2	1	1	1	1	1		3					8	1					4	4	4	4
148	2	1	1						2	2					1		1	2	3		1	2	10	6	5	1	2	2	1	2	2	2								10	1					4	4	4	4
149	1	2	1	1	2				2	2					2	3										1	1	1	1	2	2	2								8	2	1	2			2	2	3	3
150	1	2	5	1					1	2					1		1	2			8	4	2	3	11	1	2	2	1	2	2	1		2			5			9	1					4	4	4	4
151	1	2	3		2				1	2					1		1				9	1	2	10	11	1	1	1	1	1	1	1			3		5			6	2	1				4	3	3	3
152	1	2	1	1	2				1	2					1		1	2	3		4	2	3	9	5	1	2	2	1	2	1	2								8	2			3		3	3	3	3
153	1	2	1	1					2	2					1		1		3		2	7	8	3	1	2	2	2	1	2	2	2								4	2	1		3		2	2	2	2
154	1	2	5	1					2	1				4	1			2	3		1	3	4	9	5	1	2	2	1	1	2	2								8	2			3		4	4	4	4
155	2	1	1						1	1				4	2	2										2	2	2	1	1	1	2								8	2	1	2			2	2	2	3
156	1	2	5		2				2	2					2	1										1	2	2	1	2	2	1	1							7	2			3		4	4	4	3
157	1	2	3	1	2	3			2	2					1		1	2	3		5	2	10	13	1	2	2	2	1	2	2	2								8	1					3	3	3	3
158	2	1	2						1	2					1		1	2			5	8	9	2	10	1	2	2	1	1	2	2								6	1					4	3	3	3
159	1	2	5	1	2				2	2					1		1	2	3		1	4	2	11	3	1	2	2	1	2	2	2								10	2	1			4	2	2	2	2
160	1	2	4						1	2					1			2			10	9	11	2	1	1	2	2	1	1	2	2								5	2			3		3	3	3	3
161	1	2	5		2				1	1	1				1		1	2	3		10	2	5	9	1	1	2	1	1	1	2	1	1				5	6		7	1					3	3	3	3
162	1	2	3	1	2				2	2					1		1				1	5	2	9	11	2	2	2	1	2	2	2								7	2	1				2	1	1	3
163	1	2	3	1					1	2					1		1	2			1	9	2	10	11	1	2	2	1	2	2	1			3					10	1					4	3	4	4
164	2	1	5	1	2		4	4	1	1		2			1		1	2			4	3	1	2	9	1	2	2	1	1	1	2								8	1					2	2	2	2
165	2	1	1	1	2				1	2					1		1				1	9	2	10	11	1	2	2	1	2	1	2								10	2	1		3		2	1	2	2
166	1	2	4	1					1	2					1		1				1	4	3	9	5	2	1	2	1	1	1	2								6	2	1		3	4	3	3	2	3
167	1	2	5		2				1	2					1		1	2	3		7	12	13	6	11	1	1	2	1	2	1	1	1		3					10	1					4	3	3	4
168	1	2	4	1					2	2					1		1	2	3		1	10	4	2	6	1	2	2	1	1	2	2								5	1					3	1	2	2
169	1	2	5		2				1	2					1		1	2			4	9	11	2	6	1	2	2	1	2	1	2								10	1					3	3	2	3
170	1	2	5						2	2					2	3										2	2	2	2	2	2	2								10	1					2	2	2	2
171	1	2	5		2	3			2	2					2	1										1	2	2	1	1	1	2								5	2	1		3		4	3	4	3
172	1	2	5		2				2	2					1				3		1	5	11	2	10	2	2	2	2	2	2	2								6	2			3		2	3	2	1
174		2	2	1	2				1	1	1				1		1	2	3		1	2	4	9	5	2	2	2	1	2	2	1		2	3		5	6		10	1					4	3	4	4
175	1	2	2	1					1	2					2	1										2	2	2	2	2	2	2								9	2				4	1	1	1	3
176	2	1	2	1	2				1	2					1			2	3		1	9	10	5	2	1	1	2	1	2	2	2								7	2	1		3	4	3	2	2	2
177	1	2	5		2				1	1	1			4	1		1	2	3		5	9	11	2	10	1	2	2	1	1	1	1	1	2						10	1					4	4	3	4
178	1	2	5		2				1	2					1		1	2	3		1	7	5	2	10	1	2	2	1	1	1	2								9	1					4	3	3	4
179	1	2	5	1					1	1			3	4	1		1	2	3							1	1	2	1	1	2	1		2			5			7	1					3	4	3	4
180	2	2	4	1	2				1	2					1		1	2			4	2	10	1	9	1	2	2	1	2	2	1	1	2						8	1					4	4	4	3
181	1	2	3		2				1	2					2	1										1	2	2	2	2	2	2								5						3	1	1	2
182	1	2	2		2				2	2					1		1	2	3		1	2	3	5	9	2	2	2	1	1	2	2								3	2			3		4	4	4	4
183	1	2	2						2	2					1		1		3		1	9	5	2	4	1	2	2	2	2	2	2								10	1					3	3	3	3
184	2	2	5	1					2	2					1		1	2			5	8	10	2	1	1	2	2	1	2	2	2								9	2			3		2	2	2	1
185	2	1	2		2	3			2	2					2	1										1	2	2	1	1	2	2								8	2	1				2	3	3	3
186	2	1	5	1					2	2					1		1	2	3		5	8	9	1	10	1	2	2	1	2	2	2								10	1					2	2	2	1
187	2	2	5	1					1	1				4	1		1	2	3		6	3	11	4	5	2	2	2	2	2	2	1	1	2	3		5	6		10	1					3	2	2	3
188	1	2	3	1					1	2					1		1	2			1	4	3	2	10	1	2	2	1	2	2	2								8	2			3		3	2	2	3
189	1	2	5						1	1			3		1			2	3		5	2	1	11	4	2	2	2	1	2	2	2								6	1					3	2	3	3
191	2	2	4		2				1	2					2	1										1	2	2	1	2	2	1		2	3					7	2	1				4	3	2	4
192	1	2	5	1	2				2	2					1			2			1	4	3	9	5	1	2	2	2	2	2	2								10	2	1			4	2	2	2	2
193	2	1	1						2	2					1		1	2			1	5	4	9	3	1	2	2	1	1	2	2								5	2	1				4	3	3	3
194	1	2	5		2				2	2					2	1										1	2	2	2	2	2	2								7	2	1			4	2	2	2	1
195	1	2	5		2				2	2					1		1	2	3							1	1	1	1	2	1	1			3					10	1					4	4	4	4
196	1	2	5		2				1	2					1		1	2			1	5	2	9	11	1	2	1	1	2	1	2								4	1					3	2	3	3
197		2	5		2				1	2					1		1	2	3		1	9	5	4	2	1	2	2	1	2	2	2								9	1					4	4	4	4
198	1	2	5	1					2	1		2			1		1	2	3		1	9	5	10	6	2	2	2	1	1	2	1	1				5			10	1					4	4	4	4
199	1	2	3	1					2	1	1				1		1	2	3		9	1	11	10	4	1	2	2	1	2	2	1			3					8	1					3	3	3	3
200	1	2	2						1	2					2	1										2	2	2	1	2	2	2								6	2	1	2			3	3	3	3
201	1	2	2		2				1	2					1		1	2	3		1	2	9	4	3	1	2	2	1	2	2	2								8	1					3	3	2	3
202	2	2	2		2				1	1	1				1		1	2	3		4	1	3	9	2	1	2	2	1	1	2	1		2	3					8	1					3	3	4	4
203	1	2	5		2				2	1		2			1		1	2	3							1	2	2	1	2	2	2								10	1					4	3	3	4
204	1	2	2		2				2	2					1		1		3		5	1	2	3	6	1	2	2	1	2	2	1			3		5			10	1					4	4	4	4
205	1	2	1	1	2				2	2					1		1	2	3		1	4	2	3	10	1	2	2	1	1	1	2								8	1					2	2	2	4
206	1	1	5	1	2				2	1	1				2	1										1	2	2	2	2	2	2								5	1					3	3	3	3
207	2	2	3	1	2				2	2					1		1	2			1	10	3	9	2	1	2	2	1	2	2	2								6	2	1				2	2	2	3
208	1	2	4		2				1	2					1		1	2	3		7	2	9	1	10	2	2	2	1	2	2	2								8	2			3		4	3	3	4
209	1	2	4		2				2	1			3	4	1		1	2	3		1	4	9	5	2	2	2	2	1	2	2	2								10	1					4	4	4	4
210	1	2	1	1	2				1	1		2		4	1		1	2	3		1	2	5	8	11	2	2	2	1	2	2	1	1	2	3		5			10	1					2	3	3	3
211	1	2	1	1					1	1		2			1		1	2	3		2	1	3	5	7	1	2	2	1	2	2	1	1				5		7	5	1					4	4	3	4
212	1	2	5						1	2					1			2			1	5	3	4	10	2	2	2	1	2	2	2								10	1					3	3	3	4
213	1	2	2						2	1	1	2		4	1		1	2	3							2	2	2	1	2	2	1		2				6	7	10	1					4	4	4	4
214	1	2	2	1					2	2					1		1	2	3		1	6	2	3	7	1	2	2	1	2	2	1	1		3	4				9	1					3	3	3	3
215	1	2	5	1	2				1	2					1			2			9	1	2	4	10	1	1	2	1	2	2	2								8	2			3		4	3	3	3
216	1	1	2	1					1	2					1		1	2			1	5	2	10	8	2	2	2	2	2	2	2								5	2	1		3	4	4	2	2	4
217	1	2	5	1	2				2	1			3		1		1	2	3		1	5	2	10	6	2	2	2	1	1	2	2								10	1					4	3	3	4
218	1	2	5	1					1	1		2	3		1		1	2	3		1	2	6	9	5	1	2	2	1	1	2	1		2						10	1					3	3	3	3
219	2	2	5		2				1	2					1			2			5	1	2	9	8	2	2	2	1	2	2	2								10	2			3		3	3	3	2
220	1	2	5	1					2	2					1			2	3		4	11	10	1	3	2	2	2	1	2	2	2								5	2	1		3		3	3	2	3
221	1	1	1		2				2	2					1		1		3		1	7	2	10	3	1	2	2	1	2	2	2								8	2	1			4	3	2	1	3
222	2	1	1	1	2				2	2					2	1										1	2	2	1	2	2	2								7	2	1				3	2	2	2
223	2	1	2	1					1	2					1		1	2			1	2	5	10	3	1	2	2	1	1	2	2								5	1					4	2	2	4
224	2	2	5	1					2	2					1			2			9	4	2	11	5	1	1	2	1	2	1	2								6	1					3	4	3	4
225	2	1	5	1					1	2					2	1										2	2	2	1	2	2	2								10	2		2		4	3	3	2	2
226	1	2	3	1	2				1	2					2	2										1	2	2	1	2	2	2								7	2			3		1	2	2	2
227	1	2	3	1	2				2	2					1		1	2	3		4	1	3	9	5	1	2	2	1	2	2	2								7	1					4	4		4
228	1	2	5		2				1	2					2	1										1	2	2	1	2	2	1			3		5			3	2	1		3		3	2	2	3
229	1	1	5	1	2				2	2					2	1										1	2	2	1	2	2	2								9	2	1				3	3	3	3
230	2	1	1		2				2	1	1			4	1		1	2	3		2	1	10	5	7	1	2	2	1	2	2	2								8	1					3	3	3	4
231	2	2	1	1					2	2					1		1	2	3		5	2	3	11	1	1	1	1	1	2	2	2								10	1					4	3	3	3
232	1	2	4						1	1	1				1			2	3		9	4	2	1	10	1	1	2	1	1	1	2								9	2			3		2	2	2	3
233	1	2	5						1	2					1		1	2			2	5	8	1	9	1	2	2	1	2	2	2								7	2					4	4	3	4
234	1	2	5	1					1	1				4	1			2	3		1	11	4	8	3	2	2	2	2	2	2	2								8	2	1				4	2	2	3
235	2	2	1	1	2				2	1	1				2	1										2	2	2	1	2	2	2								4	2				4	2	2	2	3
236	1	2	5	1					1	2					2	1										1	2	2	1	1	1	2								8	2			3		3	3	3	3
237	1	2	4	1	2				1	2					2	1										1	2	2	1	2	2	2								6	2	1				4	3	3	3
238	2	2	1	1					1	2					1			2			1	9	5	2	8	1	2	2	1	2	2	2								5	2	1		3		3	2	2	3
239	1	2	2						2	2					1		1				1	4	3	9	5	1	2	2	1	2	2	2								5	2					3	3	3	4
240	1	2	5			3			2	1	1				1		1	2	3		4	2	3	1	9	1	2	2	1	2	2	2								10	1					3	3	3	3
241	2	1	2	1					1	1	1	2			1		1	2			1	2	4	9	3	1	2	2	2	2	2	1			3					6	2			3		3	3	3	3
242	2	1	2	1					1	2					1		1	2	3		4	1	7	9	8	1	1	2	1	2	2	2								5	1					3	3	2	3
243	1	2	1		2				2	1				4	1		1	2	3		1	10	2	5	9	1	2	2	1	2	2	2								10	1					4	3	3	3
244	1	2	5		2				1	2					2	3										2	2	2	1	2	2	2								5						3		3	3
245	1	2	5	1					2	2					1		1				5	9	2	1	10	2	1	2	1	2	1	1			3			6		5	2			3		3	3	3	3
246	1	2	1	1	2				1	2					1		1	2	3		1	3	5		2	1	2	1	1	1	2	1			3		5			7	1					3	2	2	3
247	1	2	1		2				1	2					1		1	2	3		2	1	9	3	4	1	2	1	1	2	2	2								10	1					3	3	2	3
248	1	2	3	1					2	1	1				1		1	2	3		1	4	2	10	9	1	1	2	1	1	2	1	1				5			8	1					3	3	3	3
249	1	2	2	1					1	2					1			2			2	10	4	1	3	1	2	2	1	2	2	2								8	2	1		3		2	2	2	2
250	2	2	2	1					1	2					1		1	2	3		1	2	10	7	9	1	2	2	1	2	2	2								8	2	1		3		3	3	3	3
251	2	2	1	1					2	2					1		1	2			1	2	4	3	9	1	2	2	1	2	2	2								7	2					4	4	3	4
252	1	2	2						1	1		2			1		1	2	3		1	4	3	10	9	1	2	2	1	2	2	2								8	1					3	3	3	3
253	2	1	3	1	2				2	1	1				1		1	2	3		1	2	5	6	9	1	1	2	1	2	2	2								8	1					3	3	3	3
254	1	2	1		2				1	2					1					4	1	2	9	5	3	2	2	2	1	2	2	2								10	2				4	3	2	2	3
255	1	2	1	1					1	2					1			2			10	2	3	6	1	2	2	2	1	2	2	2								5	2	1				2	3	3	3
256	2	2	2	1	2				2	2					1		1				5	2	4	1	8	2	2	2	1	2	2	2								5	2	1				1	3	3	3
257	1	2	1						1	2					1		1				4	1	2	9	8	1	2	1	2	2	2	1			3					7	2	1	2			3	3	2	4
258	1	2	1		2				1	2					1		1		3		1	5	2	3	10	1	2	2	1	2	2	2								6	1					4	4	4	4
259	1	2	5	1					1	2					1			2	3		2	10	1	9	5	1	2	2	1	1	2	2								5	1					3	3	3	3
260	2	1	2		2				1	1	1	2	3		1		1	2	3		1	9	5	10	2	2	2	1	1	1	1	1		2	3		5			8	1					3	3	3	4
261	1	2	1	1					1	2					1		1	2	3		3	1	4	5	6	1	2	2	1	2	2	1			3					8	1					2	3	3	3
262	1	2	1						1	2					1		1		3		1	3	6	11	2	1	2	2	1	1	2	1		2	3				7	6	2	1				4	4	3	4
263	1	2	3	1	2				2	2					2	1										1	2	2	1	1	1	2								7	2	1			4	2	2	2	3
264	1	2	5						1	1		2			1		1	2	3	4	1	8	2	3	9	1	2	2	1	2	1	2								8	1					4	3	3	4
266	1	2	1	1					1	2					2	1										1	2	2	1	1	2	2								8	2				4	3	2	2	2
267	2	1	2		2				1	1				4	1		1	2			1	4	9	3	2	1	2	2	1	2	2	2								6	2			3		3	3	3	3
268		2	2	1	2				1	2					1			2			5	2	8	4	3	1	1	1	1	2	2	2								8	2	1				3	3	2	3
269	1	2	2	1					1	2					1			2			3	1	2	9	10	1	2	2	1	1	2	1	1		3		5			7	1					4	4	3	4
270	2	1	1	1	2				1	2					1			2	3		1	2	4	7	3	1	2	2	1	2	2	2								9	2			3		3	3	2	3
271	2	1	3	1	2				1	2					1		1	2	3		10	11	4	1	3	1	2	2	1	1	2	2								4	1					3	2	2	3
272	1	2	4	1	2				1	2					2	1										1	1	2	1	1	1	2								4	2	1				1	3	2	3
273	1	2	3	1	2				2	2					1			2			2	1	4	10	9	1	2	1	1	2	2	2								6	2			3		3	3	3	4
274	2	1	2	1					1	2					1		1		3		1	2	10	5	11	2	2	2	1	2	2	2								7	2					3	3	3	3
275	2	1	3	1					2	2					1		1				4	3	9	5	2	2	2	2	2	2	2	2								7	2	1				3
276	1	2	4	1					1	1		2	3	4	1		1	2			1	5	8	2	3	1	2	1	1	2	2	1	1	2	3				7	10	1					4	4	4	4
277	1	2	2	1					2	2					1				3		10	12	2	9	1	2	1	2	1	2	2	1			3					8	2	1				4	4	3	3
278	1	2	4		2				2	2					1		1	2			3	5	1	4	8	1	2	2	1	2	1	1	1	2	3		5			5	1					3	2	2	4
279	2	1	4	1	2				1	1	1	2			1		1	2	3							1	2	2	1	1	1	1	1	2			5	6		9	1					3	3	3	3
280	1	2	1	1	2				2	2					1		1				10	1	2	5	3	1	2	2	1	1	1	2								7	2				4	3	3	2	3
281	1	2	3		2				2	2					2	3										2	2	2	2	2	2	2								6	2				4	3	3	2	2
282	1	1	5	1	2				1	2					1		1	2	3		2	1	3	11	8	1	2	2	1	2	2	2								7	1					4	4	4	4
283	1	2	3	1	2				1	1			3		1		1	2	3		2	10	5	4	1	2	2	2	1	2	2	2								10	1					3	3	3	3
284	2	1	3	1					1	2					2	1										1	2	1	1	1	1	2								10	2				4	2	2	2	2
285	2	2	5	1	2				2	1			3		1			2			3	11	10	2	1	1	2	2	1	2	2	2								9	1					4	4	4	4
286	1	2	1		2				2	1		2		4	1		1	2			2	1	3	9	4	2	2	1	1	2	2	2								10	1					3	2	2	3
287	2	2	3		2				1	2					1		1	2			3	1	2	9	10	1	2	2	1	2	1	2								6	2					3	3	3	3
288	1	2	5		2				1	1	1		3		1		1	2	3		1	5	9	2	11	2	1	2	1	1	1	1		2				6		9	1					4	4	4	4
289	2	1	4	1	2				2	2					1		1	2	3		1	2	10	5	4	1	2	2	1	2	2	2								10	1					4	3	3	4
290	2	1	2	1	2				1	2					1		1	2	3		1	2	7	9	4	2	2	2	2	2	2	2								8	1					3	3	2	2
291	2	1	3	1					1	2					1			2	3		2	7	1	6	5	1	2	2	2	2	2	2								7	1					3	2	3	3
292	1	2	5	1					1	2					1		1	2	3		6	10	8	5	9	2	2	2	1	2	1	1	1							10	2					3	2	3	3
293	1	2	2	1					1	2					1						2	7	3	10	9	2	2	2	1	2	2	2								4	2	1		3		3	2	2	4
294	1	2	1	1	2				1	1		2		4	1		1	2	3		1	9	5	2	11	1	2	2	1	2	2	1			3	4	5	6	7	10	1					3	3	3	3
295	2	1	1		2				1	1	1	2			1		1	2	3		2	5	1	4	10	1	2	1	1	1	2	1	1	2	3		5			7	2					3	3	3	3
296	1	2	3		2				2	2					1		1	2	3		2	1	9	3	4	1	2	1	1	1	1	2								8	1					4	3	3	3
297	2	2	2	1	2				2	2					1		1		3		7	2	1	10	5	1	2	2	1	2	2	2								7	1					3	3	2	4
298	1	2	1	1					1	2					2	1										2	2	2	1	2	2	1		2	3				7	4	2	1	2			3	3	3	3
299	2	1	2	1	2				1	2					1			2								1	2	2	1	2	2	2								8	2			3		3	3	3	2
300	1	1	4	1		3			2	2					2	1										1	1	2	1	2	2	2								6	2					3	3	3	2
301	1	2	2	1					1	1		2			1		1	2	3		1	5	9	10	3	1	2	2	1	2	1	1			3		5	6		7	1					4	3	4	4
302	2	1	3	1					1	2					1		1	2			10	1	5	2	8	1	1	2	1	2	1	2								1	2	1				3	3	2	3
303	1	2	2	1					1	2					1		1	2	3		1	4	3	5	10	2	2	2	1	2	2	2								8	1					3	3	3	2
304	2	1	2	1	2				1	2					1		1	2	3		8	5	9	2	13	1	2	2	1	2	2	1			3					8	2			3		4	4	4	3
305	1	2	5	1	2				1	2					1		1	2	3		2	6	5	1	10	1	2	2	1	2	2	1	1				5			10	1					4	4	4	4
306	2	1	1	1					2	2					2	1										1	1	2	1	2	2	2								4	2	1				3	2	2	3
307	1	2	1	1					1	2					1			2								1	2	2	1	2	1	2								10	2	1				2	3	3	2
308	2	2	3	1	2	3			1	1		2			1		1	2	3		5	2	9	3	1	2	2	2	2	2	2	2								7	1					4	3	3	4
309	2	1	5		2				1	2					2	2										1	1	2	1	2	2	2								6	2					3	2	2	3
310	2	1	1	1	2				2	1	1	2	3	4	1		1	2	3		1	4	3	11	12	1	2	2	1	2	2	1	1				5	6		6	1					4	3	3	4
311	1	2	1	1					2	2					2	1										1	2	2	1	2	2	2								5	2	1		3	4	3	2	2	4
312	1	2	3	1		3			2	1	1	2	3	4	1		1	2	3		11	4	1	9	13	2	1	2	1	2	2	1	1		3			6	7	10	1					3	2	2	3
313	2	1	3	1					1	2					1			2			1	3	9	2	10	1	2	2	1	2	2	2								8	1					3	3	3	3
314	2	1	1	1	2				2	2					1		1	2	3		1	4	2	10	12	1	2	2	1	1	1	2								10	2					2	1	1	1
315	2	1	1	1	2	3			1	2					2	1										2	2	2	1	2	2	2								6	2	1			4	3	2	2	3
316	2	1	5		2				1	1	1				1		1	2	3		1	8	4	3	9	2	1	1	1	1	1	2								10	1					3	3	3	3
317	2	1	4	1	2				2	1		2			1		1				3	9	7	1	2	1	2	2	1	2	2	2								6	1					2	3	3	3
318	2	1	3	1	2				1	1		2		4	1		1	2			2	1	9	10	11	1	1	2	1	1	1	1		2	3		5	6		10	1					4	3	3	3
319	1	2	5	1					2	2					1		1	2								2	2	2	1	2	2	2								5	2	1		3		3	2	2	3
320	2	1	1	1	2				1	2					2	1										1	2	2	1	2	2	2								7	2	1				4	3	2	3
321	1	2	1	1					1	1		2			1		1	2	3		9	4	2	1	5	1	2	2	1	1	1	2								10	1					3	2	2	3
322	1	2	4						2	2					1			2			2	6	10	1	11	1	2	2	1	1	2	2								10	1					3	3	3	1
324	1	2	3		2				1	2					1		1	2	3		2	3	1	10	7	1	2	2	1	2	2	2								10	1					3	3	3	4
325	1	2	5	1		3			1	2					1			2	3		9	11	5	2	1	2	2	2	1	1	2	2								8	2	1		3		3	3	2	3
326	2	1	3	1					1	1	1	2			1		1	2	3		1	5	2	10	9	1	2	1	1	2	1	1		2	3		5	6		7	1					4	3	3	4
327	1	2	3	1					1	2					2	1										2	2	2	1	1	1	2									2	1			4	2	2	2	3
328	2	1	2	1	2				2	2					1		1	2			2	1	4	11	10	1	2	2	1	2	1	1			3		5			7	1					3	3	2	3
329	2	1	2		2				1	2					1		1	2			1	5	9	10	2	2	2	2	1	1	1	2								5	1					3	3	3	3
330	2	1	3	1	2				2	1		2		4	1		1		3		1	5	2	9	4	1	2	2	1	1	1	2								8	1					3	3	3	3
331	1	2	2			3	4	4	2	2					1			2	3		1	5	2	10	4	1	2	2	2	2	2	2								10	2	1				2	2	2	2
332	2	2	3						2	1				4	1		1	2	3		3	4	5	1	2	1	1	1	1	2	1	1				4	5	6		10	1					4	4	4	4
333	2	1	3	1					2	2					1		1	2	3		9	1	2	3	5	1	2	2	1	2	2	2								10	2			3		2	2	2	3
334	2	2	2	1	2				2	2					1		1	2			7	2	1	3	5	1	2	2	1	2	2	2								5	1					2	2	2	2
335	1	2	2	1	2				1	2					1		1	2			4	2	11	1	5	2	2	2	1	1	2	2								6	2	1				3	2	2	3
336	1	2	2		2				1	2					1		1	2	3		9	1	4	2	5	1	2	2	1	2	1	2								8	1					4	4	3	4
337	1	2	3	1					2	1		2		4	1		1	2	3		10	1	4	9	5	1	2	2	1	2	2	1	1	2	3					9	2			3		4	4	4	4
338	2	1	5	1			4	4	1	2					1		1				1	11	2	3	4	2	2	2	2	2	2	2								5	1					3	3	2	3
339	2	1	5	1	2				1	2					1		1	2			1	10	2	9	5	1	2	2	1	1	1	2								8	1					3	3	2	2
340	2	1	3						1	2					1		1	2	3		10	11	2	1	4	1	2	2	1	2	1	1			3		5			6	1					3	2	2	2
341	2	2	3	1	2				1	2					1		1	2	3		11	12	3	4	10	1	2	2	2	2	2	1	1	2	3	4	5			7	1					3	3	3	4
342	1	2	5		2				1	2					1		1	2			1	2	10	4	3	1	2	2	2	2	2	2								9	2			3		3	3	3	4
343	1	2	1	1					2	1		2			1		1	2	3		1	10	9	5	4	1	2	2	1	1	1	1	1				5	6		10	1					4	4	3	4
344	2	1	3						1	2					1		1	2			1	10	13	2	9	2	2	2	2	2	2	1			3					10	1					4	3	3	4
345	1	2	2						2	2					1		1	2	3		4	1	3	9	5	1	1	2	2	2	2	1	1		3		5	6		9	1					3	3	3	3
346	1	2	1		2				2	2					2	1										1	1	2	2	2	2	2								10	2	1			4	2	2	2	3
347	2	2	2	1					2	2					2	3										2	2	2	2	2	2	1			3					7	2			3		4	3	2	4
348	1	2	3	1					1	2					2	1										1	2	2	2	2	2	2								5	2	1				3	3	3	4
349	1	2	5		2				1	2					1		1	2	3		11	2	4	6	7	2	2	2	2	2	2	2								7	2					3	3	3	3
350	1	2	3	1					2	2					2	1										1	2	1	2	2	2	2								8	2	1				3	3	3	3
351	1	2	2		2				2	2					1			2	3		11	1	5	2	4	2	2	2	2	2	2	2								8	2				4	2	2	2	2
352	2	1	3	1	2				2	1		2			1		1	2	3		1	10	2	6	4	1	2	2	1	1	1	1	1	2		4	5			10	1					4	4	4	4
353	2	2	2	1					1	2					1		1	2			1	4	2	3	9	1	2	2	2	2	2	2								9	2	1		3	4	3	3	3	3
354	2	2	1	1					2	2					1		1	2			3	11	7	13	1	1	2	2	1	1	1	2								8	1					3	3	3	3
355	1	2	4	1					2	2					2	1										2	2	2	2	2	2	2								4	2	1		3	4	3	3	3	2
356	1	2	1	1	2				2	2					2	1										1	2	2	2	2	2	1			3					6	2	1			4	2	2	1	3
357	1	2	2		2				2	2					1		1		3		1	2	4	5	7	2	2	1	1	1	1	2								7	1					2	2	2	2
358	2	2	4	1					2	1		2			1		1	2	3		1	5	2	9	6	2	2	2	1	2	1	1	1		3					10	1					4	3	3	4
359	1	2	2	1	2	3			1	2					1		1	2			10	2	1	9	6	2	2	2	1	2	2	2								9	2			3		2		3	3
360	2	1	2	1					1	1	1				1		1	2			5	10	9	12	3	1	1	2	1	1	1	2								8	1					2	2	2	2
361	2	1	1	1	2				1	1	1	2			1		1	2	3		1	4	11	3	2	2	2	2	1	2	2	1	1	2	3					7	1					3	3	3	3
362	2	1	1	1	2				1	2					1		1	2	3		1	2	7	5	9	1	2	2	1	2	1	2								7						3	3	3	3
363	2	1	4						1	2					2	1										1	2	2	1	2	1	1			3					7	2					3	1	1	2
364	1	2	2	1	2				2	1			3	4	1			2	3		2	1	11	4	6	2	2	2	1	2	2	1			3	4				10	1					4	3	3	3
365	2	1	5		2				1	1			3	4	1		1	2	3		10	9	5	3	1	2	2	2	2	2	2	2								6	1					3	3	2	2
366	1	2	2			3			1	2					1		1		3		4	1	2	3	11	1	2	2	1	2	2	2								7	1					3	2	2	3
367	2	1	3	1	2				1	2					1		1	2	3		2	9	1	5	3	1	2	1	1	1	2	2								10	1					4	3	3	2
368	2	2	2	1					1	1		2			1			2			1	5	2	10	3	1	2	2	2	2	2	2								7	1					3	2	2	2
369	2	2	2	1	2				1	1		2			2	3										1	2	2	1	1	1	1			3					3	2	1				3	3	3	3
370	2	1	1	1					2	2					2	3										1	2	2	1	2	1	2								3	2	1	2			2	2	2	3
371	1	2	2	1	2	3	4	4	1	1			3	4	1		1	2	3		1	3	2	4	9	1	1	1	1	1	1	1			3					8	1					3	3	3	3
372	1	2	4		2				2	2					1		1	2	3		1	9	5	2	4	1	2	2	2	2	2	2								8	1					3	2	3	3
373	1	2	1		2				2	2					1		1		3		7	11	4	3	1	2	1	2	1	2	2	1			3				7	8	1					3	3	2	4
374	1	2	4	1	2				1	2					1		1	2	3		10	4	9	1	2	1	2	2	2	2	2	2								8	2	1				3	2	2	3
375	2	1	3	1					1	2					1		1	2	3		11	3	1	5	10	1	2	2	1	2	2	1	1			4				8	1					4	3	3	3
376	2	1	1	1	2				1	2					1		1	2	3		1	5	8	10	13	2	2	2	2	2	2	2								7	1					3	2	2	3
377	2	1	1	1	2	3			2	1		2		4	2	1										1	2	2	2	1	2	2								7	2		2			3	3	3	3
378	2	2	3	1	2				2	1	1	2		4	1		1	2	3		10	1	2	3	6	1	1	1	1	1	1	2								10	1					4	4	3	4
379	2	1	2	1					1	2					1			2			2	10	5	3	8	2	2	2	2	2	2	2								10	2	1				2	2	2	2
380	1	2	4	1	2				1	1	1				1		1	2	3		2	1	5	4	10	1	2	2	2	2	2	2								10	1					3	3	3	3
381	1	2	2		2				2	1			3		2	1										1	2	2	2	2	1	2								6	2	1			4	2	2	2	3
382	1	2	1	1	2				2	1	1			4	1		1	2	3		1	4	2	5	9	1	2	2	2	2	2	2								9	1					3	3	3	4
383	2	1	2	1					1	2					1		1	2			1	2	5	10	4	2	1	2	1	2	2	1	1		3					7	1					3	3	2	3
384	1	2	2	1					2	2					1		1				3	7	4	1	2	2	2	2	1	2	2	2								8	1					2	2	2	3
385	1	2	1	1	2				1	2					2	1										1	2	2	2	2	1	1			3					7	2	1				3	3	2	3
386	2	1	2	1					1	2					1			2			1	2	9	10	3	1	2	2	2	2	1	2								10	2		2			1	3	1	3
387	1	2	3	1					1	2					2	1										2	2	2	1	2	2	2								7	2				4	2	2	2	2
388	2	1	1						1	2					1		1	2			3	10	11	9	1	1	2	2	1	2	1	1			3					7	1					3	3	3	4
389	2	1	2	1					1	2					2	3										2	2	2	1	2	1	1					5			4	2			3		3	3	3	3
390	1	2	1	1					1	1	1				1		1	2	3		8	5	9	2	6	2	2	2	1	2	2	2								10	1					3	3	3	3
391	2	1	2	1	2				2	2					1			2			4	3	1	10	11	2	2	1	1	1	1	1			3					10	1					3	3	2	2
392	1	1	1	1	2				2	1		2		4	1		1	2			1	11	6	9	3	2	2	2	1	2	2	2								8	2			3		3	3	2	4
393	2	2	1	1					1	2					1			2			5	8	12	10	7	2	2	2	1	1	2	2								8	1					2	3	2	4
394	1	2	2	1	2				2	1		2	3	4	1		1	2	3		1	5	3	11	2	1	2	1	1	1	1	1	1	2	3		5	6		10	1					3	3	3	3
395	2	1	1	1	2				1	2					2	3										1	2	1	2	2	2	2								5	2		2			3	3	2	2
396	1	2	4	1	2				2	2					2	1										1	2	2	1	2	2	2								3	2	1				3	2	2	3
397	1	2	1						1	2					2	3										1	2	2	2	2	2	1			3					4	2	1				3	2	2	2
[truncated: 26 more columns]

## Sheet: FOGLIO DI CALCOLO 5
Quali altri percorsi di laurea e/o qualifiche post-laurea in Fisioterapia hai ottenuto? Per favore seleziona tutte le voci appropriate:														What is your highest earned degree? Bsc tutti quelli senza master e senza phd
Master Universitario Italiano riconosciuto IFOMPT	Master Universitario Estero riconosciuto IFOMPT	Master Universitario Italiano non accreditato IFOMPT (Master in Fisioterapia Sportiva, Master in Tecniche Osteopatiche, etc.)	Master Universitario Estero non accreditato IFOMPT (Fisioterapia Muscolo-Scheletrica, Fisioterapia Sportiva, etc.)	Percorso/Diploma formativo post-laurea accreditato IFOMPT (non Master Universitario Italiano)	Percorso/Diploma formativo post-laurea accreditato IFOMPT (non Master Universitario Estero)	Percorso/Diploma post-laurea in Fisioterapia Muscolo-scheletrica non accreditato IFOMPT	Corso/i monotematico/i in Fisioterapia Muscoloscheletrica post-laurea non accreditato IFOMPT	Dottorato di ricerca	Medicina	Scienze Infermieristiche	Scienze Motorie	Nessuna	Altro (specificare)	BSc	MSc	PhD
		3				7
1
												13
1							8				12
1
1						7	8
1
1
												13
				5
1
												13
				5
											12
													Laurea magistrale in Scienze Riabilitative
		3		5		7	8
							8
													sto frequentando il master in terapia manuale di Savona
1											12
												13
1
1				5
												13
											12
					6	7					12
						7	8				12
1
												13
1
													diploma di osteopatia DO (ROI)
		3				7	8
		3
							8
							8
	2
							8
			4
1
1												13
	2			5			8
							8
1
1
							8
1
1
1							8
1
1
1
1
		3
													Magistrale scienze riabilitative
											12
1
													master universitario italiano in fase di riconoscimento IFOMT
												13
1
							8
1											12
1
												13
													Conseguirò il master Universitario italiano riconosciuto IFOMPT
							8
1													Laurea magistrale
1
1			4				8
						7	8
											12
							8
1
												13
												13
						7	8
1
		3
												13
1							8
							8						Laurea in Terapia occupazionale
							8
							8
							8
		3				7				11
1
												13
							8
		3
												13
1
				5
											12
							8
													Master bioingegneria
													Laurea Magistrale
							8
						7	8
1
							8
		3									12
1
1
											12
												13
		3
1
		3
													Master coordinamento professioni sanitarie e Laurea Magistrale in scienze riabilitative delle professioni Sanitarie
1
1
													Laurea magistrale in scienze riabilitative delle professioni sanitarie
													Laurea specialistica secondo livello
1											12
												13
1
1		3
		3
					6	7	8
													Dottore magistrale in scienze Riabilitative
				5									percorso OMT DVMT GERMANY
												13
							8
1
				5
		3		5							12
												13
1													laurea magistrale
							8
													in corso master
							8
					6								laurea in psicomotricità (Parigi-Francia)
1
													diploma di osteopatia
												13
												13
1
				5
												13
							8
												13
1
												13
											12
												13
												13
												13
													Osteopata, Posturologo eKiniesologia applicata
1
													MASTER MANAGEMENT E FUNZIONI DI COORDINAMENTO
												13
1							8
												13
												13
												13
													Master universitario di primo livello in fisioterapia pediatrica
											12		Osteopatia
1						7
1
													corsi base e sueperiori di RPG by SOUCHARD --1 2 3 LIVELLO FASCIAL MANIPULATION BY STECCO
													mc kenzie
							8
												13
						7
												13
													corso triennale di shiatsu
													Laurea Magistrale Scienze riabilitative delle professioni sanitarie
1
													Osteopatia
													Master in coordinamento
						7	8
		3					8
							8
												13
												13
			4				8
1
			4		6		8
		3				7	8						Riabilitazione in patologie respiratorie e metodologie di riabilitazione neuromotoria
						7							Corsi di formazione e Master non universitario (ISICO)
												13
		3											D.O. Osteopatia
												13
1
													LM Scienze Riabilitative delle Professioni Sanitarie
													laurea magistrale in scienze riabilitative delle professioni sanitarie
													Laurea Specialistica in Scienze delle Professioni Sanitarie della Riabilitazione
												13
							8						diploma io osteopatia
												13
							8
		3
												13
												13
												13
					6
1		3
												13
													Master in coordinamento
													Corsi di formazione
							8
							8
													uditore master fisioterapia cardiologica, corsi ed aggiornamento in UK
													Master universitario di 1° livello in Riabilitazione respiratoria
							8
				5			8
											12
												13
		3
						7
				5									Maitland
	2											13
	2
		3									12
1
												13
							8
													I.S.E.F.
				5
1
		3					8
												13
							8
												13
		3
												13
							8
		3
											12
													Laurea in Scienze biologiche 1978
1													Laurea Magistrale in Scienze Riabilitative delle Professioni Sanitarie
1
													Terapia manuale nei disturbi cranio cervico mandibolari
												13
												13
						7	8
							8
						7
							8
		3
		3
													Corsi ecm privati professionalizzanti
1
							8
						7
		3
													Corso di Terapia Manuale Pediatrica
												13
												13
	2
													Corso di perfezionamento post-laurea riabilitazione Parkinson
						7
													Specialistica all'estero
													Osteopatia
						7
1
						7	8				12
1
1
						7	8
											12
1
1
										11
							8
						7	8
1
												13
													Osteopatia
					6					11
												13
1
		3
							8
		3
													Corso kabat 140ore . corso fisioterapia sportiva.corso riabilitazione cardiorespiratoria.master coordinamento sanitario
1
1
1
												13
												13
							8
1
												13
		3
							8
1
					6		8
												13
	2
						7
	2
						7
1
												13
		3					8
1						7
1
												13
												13
1							8
1
1		3
1							8
1
1							8
						7	8				12
1							8
												13
												13
							8
												13
1
						7	8
	2
1
1
												13
1
		3											Comt
							8
							8
										11
1							8
1
1							8
		3
						7
												13
1							8
							8
												13
		3
												13
													Percorsi di varie tecniche specialistiche in Riabilitazione non accreditate sul territorio nazionale ed estero.
													Borsa di studio presso centro studi di riabilitazione neurocognitiva "villa miari"
							8
1													Laurea magistrale
		3
		3
												13
												13
												13
		3					8
							8
1													laurea magistrale in scienze riabilitative
1
1
1
						7	8
1
						7
1													Psicologia
		3				7	8
		3											Diploma di Osteopatia
1							8
											12
						7
							8				12
												13
1
1
1
		3
1
												13
											12
												13
1
												13
											12
1
												13
1
1
												13
1
				5	6
		3
							8				12		Studente Master italiano accreditato IFOMPT
1
							8
							8

## Sheet: foglio di calcolo 1
			1
	1	1
			1
			1
	1	1
									3
	1		1
			1
			1
			1					3	3
	1		1
			1					3
	1
									3
									3
	1
			1
			1						3
									3
									3
	1
									3
	1
			1
								3	3
									3
			1
	1	1	1
			1
			1						3
	1								3
			1
	1								3
	1
			1						3
	1
	1								3
			1						3
	1		1
									3
			1
			1						3
		1	1
			1
		1	1					3
		1
		1							3
	1	1	1						3
								3
	1
			1
			1
	1
	1
			1
								3
	1								3
			1						3
								3
									3
	1
	1
	1
								3
	1		1						3
									3
			1
									3
			1
									3
			1
			1						3
			1						3
		1						3	3
								3
			1					3	3
									3
								3	3
		1	1
									3
	1
			1
	1
		1
			1
	1
									3
									3
	1		1						3
									3
			1					3
			1
	1
									3
	1								3
			1
									3
			1
									3
	1
	1		1						3
								3
									3
			1						3
	1								3
	1
	1		1
			1
	1
			1
									3
		1
									3
	1
									3
	1
		1
	1								3
			1
									3
	1
									3
	1		1
			1
	1		1						3
	1		1
	1							3	3
	1
			1					3	3
		1	1
			1
								3
	1
								3	3
									3
			1
									3
	1
		1
			1					3	3
	1	1	1						3
			1
									3
	1
	1
			1
	1	1
			1
	1
								3
									3
	1
	1

## Sheet: Foglio di calcolo 2
				Corso di formazione + durante un corso + durante un corso apposito	Durante un corso	Durante un corso apposito						Interazione con altri fisioterapisti +inter con medici + con professionisti sanitari	Interazione con medici	Interazione con professionisti sanitari				Letture personali libri di testo + lett scientifica	Letture personali di letteratura scientifica				Youtube + fb + twitter podcast + altro	Facebook	Twitter	Podcast	Altro (specificare)
																			12
	1				6								9	10
	1			2									9	10					12
																		11
				2		7													12
						7													12				13	14
	1	3		2		7
												8		10
																											Mio nonno medico
	1													10				11	12
	1												9
		3		2
				2
	1					7
	1	3		2
													9						12
																											diploma infermiere prof
					6
	1			2									9	10
	1												9	10
													9
				2	6	7												11	12
													9														Corso primo soccorso con Croce Rossa Italiana
														10
													9						12				13
														10
	1				6									10				11
		3		2	6	7
	1											8
		3		2								8												14
				2										10
	1
				2										10
												8
	1	3
	1												9	10				11
	1
						7							9						12
	1	3		2
				2	6									10
		3		2
	1	3		2									9					11
					6
	1												9	10
					6
												8
	1			2								8
	1												9														Padre medico
				2	6														12								pubmed; cochrane
	1
						7
													9
																		11
													9	10
	1													10
					6								9
				2																							Volontariato Croce Rossa
	1												9	10
	1			2																							Infermiere
		3		2									9	10
		3		2		7							9						12
				2														11
		3
												8							12						15
	1			2								8
				2																							Esperienza con il 118/ assistenza pubblica (come volontario, soccorritore)
												8	9					11	12
	1												9
	1											8	9	10				11
	1																		12								Corso per brevetto Assistente Bagnanti
				2									9						12
				2									9	10					12
													9
													9						12
	1	3		2
													9	10
	1	3		2									9	10
	1											8	9					11
	1											8	9	10				11
	1			2									9	10
	1
	1					7
																								14			TV
	1
		3
													9
	1			2	6	7							9	10					12

## Sheet: Foglio di calcolo 3
DIRECT ACCESS	Secondary care referral pathway	Entrambe le precedenti	Prescrizione Medica
			2
				2
				2
				2
				2
			2
			2
				2
				2
				2
				2
			2
				2
			2
			2
				2
				2
			2
				2
				2
				2
				2
			2
			2
			2
			2
			2
				2
				2
				2
			2
			2
				2
				2
				2
				2
			2
				2
				2
				2
				2
			2
				2
				2
				2
			2
			2
			2
			2
				2
				2
				2
			2
			2
			2
				2
			2
				2
			2
				2
			2
			2
				2
			2
			2
			2
			2
			2
			2
			2
			2
			2
			2
			2
			2
			2
			2
			2
			2
			2
			2
			2
			2
				2
			2
				2
			2
				2
				2
				2
			2
			2
				2
			2
				2
			2
				2
				2
			2
				2
			2
				2
			2
			2
			2
			2
			2
			2
			2
				2
			2
				2
				2
			2
			2
				2
				2
				2
				2
			2
			2
			2
			2
				2
			2
				2
			2
				2
			2
				2
				2
				2
			2
			2
			2
			2
				2
			2
				2
			2
				2
			2
				2
			2
				2
				2
			2
				2
				2
			2
				2
				2
				2
			2
				2
				2
			2
				2
				2
				2
				2
				2
				2

## Sheet: foglio di calcolo 4
In quale ambito di lavoro svolgi la tua professione? Per favore seleziona tutte le voci appropriate:									What physical therapy setting(s) do you currently practice in? *
Ospedale o Ambulatorio Pubblico	Ospedale o Clinica Privata	Ambulatorio o studio privato	Squadra sportiva	Ricerca	Formazione				Private practice (primary line care)	Hospital (secondary care line) ospedale pubbl priv+ squadra	Education	Research
										In quale ambito di lavoro svolgi la tua professione? Per favore seleziona tutte le voci appropriate:
	2
	2		4
1	2
	2
	2
	2
1
			4
			4
1
			4
			4
1
1
	2
1
	2
1
1
	2
	2
1
1
	2		4
	2
			4
	2
	2
1
1
	2
1
1
			4
	2
1
	2
1
	2
			4
1
	2		4
			4
			4
	2
	2
	2
1
1
	2
	2
	2
	2
1
1
			4
1
			4
1
	2
1
	2		4
1
	2
1
	2
1
	2
1
	2
1	2
1
1
1
1
1
			4
1
	2
	2
1
1
1
	2
1
1
1
1
1
	2
1
	2
1
	2		4
	2
1
	2
	2
	2
1
1
1
	2
1
	2
1
1
	2
	2
			4
			4
			4
1
1
1
1
	2
	2
1
			4
	2
1
	2
			4
1
	2
	2
1
1
	2
1
			4
			4
	2
	2
	2
	2
	2
	2
	2
			4
	2
			4
			4
	2
1
			4
			4
1
1			4
	2
	2
1
			4
	2
			4
1
	2
1
			4
			4
	2
			4
1	2
	2
	2
			4
	2
1
			4
	2
	2
	2
			4
1
	2		4
	2
	2
			4
1
1
	2
1
	2
			4
1
	2		4
			4
	2		4
	2
1
			4
1
			4
	2
	2
	2		4
			4
	2
	2
	2
